# Supplementary material for: Characterization of CADD522, a small molecule that inhibits RUNX2-DNA binding and exhibits antitumor activity
Source: Oncotarget. 2017 Aug 10;8(41):70916–40. doi: 10.18632/oncotarget.20200 (PMC5642608; doi:10.18632/oncotarget.20200)
Supplement: Supplementary file 2 [file oncotarget-08-70916-s002.xlsx]

## Sheet: Table
Supplementary Table 1. Primers for Q-RT-PCR.
	Forward (5'-3')	Reverse (5'-3')
RUNX1	TGTCGGTCGAAGTGGAAGAGGGAA	AGCTCCCGGGCTTGGTCTGA
RUNX2	TGCCTGCCTGGGGTCTGTA	CGGGCCCTCCCTGAACTCT
VEGF	CTTGCCTTGCTGCTCTAC	TGGCTTGAAGATGTACTCG
Glut-1	CGGGCCAAGAGTGTGCTAAA	TGACGATACCGGAGCCAATG
LDHA	ATTCAGCCCGATTCCGTTAC	GACACCAGCAACATTCATTCC
SIRT6	AAGTTCGACACCACCTTTGAGAGC	ACGTACTGCGTCTTACACTTGGCA
MT1-MMP	CTAAGACCTTGGGAGGAAAAC	AAGCCCCATCCAAGGCTAACA
MMP2	CTTCTTCAAGGACCGGTTCAT	GCTGGCTGAGTAGATCCAGTA
MMP9	GGGACGCAGACATCGTCATC	TCGTCATCGTCGAAATGGGC
MMP13	TAACCGTATTGTTCGCGTCA	TCCAGCC ACGCATAGTCATA
BSP	AAAGTGAGAACGGGGAACCTR	GATGCAAAGCCAGAATGGAT
OC	ACACTCCTCGCCCTATTG	GATGTGGTCAGCCAACTC
OPN	TTGCAGTGATTTGCTTTTGC	GTCATGGCTTTCGTTGGACT
b-actin	TGGCACCACACCTTCTACAATGAGC	GCACAGCTTCTCCTTAATGTCACGC
